# Supplementary material for: Spatial and Species Variations of Bacterial Community Structure and Putative Function in Seagrass Rhizosphere Sediment
Source: Life (Basel). 2021 Aug 20;11(8):852. doi: 10.3390/life11080852 (PMC8401270; doi:10.3390/life11080852)
Supplement: Supplementary file 1 [file life-11-00852-s001.zip]

Archive with 1 entries (1 files):
- life-1295335-supplementary.pdf
